# Supplementary material for: Identification of Potential Biomarkers for Liver Cancer Through Gene Mutation and Clinical Characteristics
Source: Front Oncol. 2021 Sep 17;11:733478. doi: 10.3389/fonc.2021.733478 (PMC8484954; doi:10.3389/fonc.2021.733478)
Supplement: Supplementary file 2 [file Table_1.xlsx]

## Sheet: Sheet1
Supplementary Table ：ROC analysis
	cutoff	AUC	敏感度	特异性
OS	59	0.583	0.5	0.8
PFS	79	0.547	0.625	0.625
